# Supplementary material for: In Silico Integrated Analysis of Genomic, Transcriptomic, and Proteomic Data Reveals QTL-Specific Genes for Bacterial Canker Resistance in Tomato (Solanum lycopersicum L.)
Source: Curr Issues Mol Biol. 2023 Feb 6;45(2):1387–95. doi: 10.3390/cimb45020090 (PMC9955012; doi:10.3390/cimb45020090)
Supplement: Supplementary file 1 [file cimb-45-00090-s001.zip]

Archive with 1 entries (1 files):
- cimb-2162971-supplementary.pdf
